# Supplementary material for: Retinol Binding Protein, Sunlight Hours, and the Influenza Virus-Specific Immune Response
Source: Biomedicines. 2022 Sep 19;10(9):2322. doi: 10.3390/biomedicines10092322 (PMC9496108; doi:10.3390/biomedicines10092322)
Supplement: Supplementary file 1 [file biomedicines-10-02322-s001.zip]

Archive with 1 entries (1 files):
- biomedicines-1823460-supplementary.pdf
